# Supplementary material for: Current Practices and Recommendations for Children with Food Allergies and Feeding Behaviours: Insights from a Survey Among Australian Health Professionals
Source: Children (Basel). 2025 Jul 9;12(7):905. doi: 10.3390/children12070905 (PMC12293343; doi:10.3390/children12070905)
Supplement: Supplementary file 1 [file children-12-00905-s001.zip]

Archive with 1 entries (1 files):
- children-3708519-supplementary.pdf
